# Supplementary material for: Determination and risk assessment of pharmaceutical residues in the urban water cycle in Selangor Darul Ehsan, Malaysia
Source: PeerJ. 2023 Feb 1;11:e14719. doi: 10.7717/peerj.14719 (PMC9899055; doi:10.7717/peerj.14719)
Supplement: Supplemental Information 1 [file peerj-11-14719-s001.xlsx]

## Sheet: Figure 2
NSAIDs	Urban Water Cycle	Concentration (ng/L)	Percentage Differences (%)
IBU	STP Influent	14700	0
	STP Effluent	4000	72.7891
	River Water	3.6	99.9755
	Treated Water from WTP	0	100
NAP	STP Influent	71800	0
	STP Effluent	53370	25.6685
	River Water	30.63	99.9573
	Treated Water from WTP	20.33	99.9717
KET	STP Influent	23930	0
	STP Effluent	9900	58.6293
	River Water	10.6	99.9557
	Treated Water from WTP	4.4	99.9816
DIA	STP Influent	5870	0
	STP Effluent	450	92.3339
	River Water	0	100
	Treated Water from WTP	0	100
DIC	STP Influent	19400	0
	STP Effluent	5930	69.433
	River Water	14.85	99.9235
	Treated Water from WTP	0	100

## Sheet: Figure 3 & 4
							NSAIDs	Urban Water Cycle	Concentration (ng/L)	Concentration (mg/L)	RQ LC50	RQEC50	TI	RQ	Organism
							IBU	STP Influent	14700	0.0147	1.82382	5.15789	0.353598	10.5	fish
								STP Effluent	4000	0.004	0.496278	1.40351	0.353598	2.85714	fish
								River Water	3.6	3.6e-06	0.00044665	0.00126316	0.353598	0.00257143	fish
								Treated Water from WTP	0	0	0	0	0	0	fish
	LC50	EC50	PNEC				NAP	STP Influent	71800	0.0718	0.000652727	0.000412644	1.58182	0.00598333	Crustacean
IBU	0.00806	0.00285	0.0014	Fish	mg/L			STP Effluent	53370	0.05337	0.000485182	0.000306724	1.58182	0.0044475	Crustacean
IBU	128.5	11.5	33.3	Crustacean	mg/L			River Water	30.63	3.063e-05	2.78455e-07	1.76034e-07	1.58182	2.5525e-06	Crustacean
NAP	110	174	12	Crustacean	mg/L			Treated Water from WTP	20.33	2.033e-05	1.84818e-07	1.16839e-07	1.58182	1.69417e-06	Crustacean
KET	6.11	1.91	6.25	Fish	mg/L		KET	STP Influent	23930	0.02393	0.00391653	0.0125288	0.312602	0.0038288	fish
DIA	12.2	14.1	5	Crustacean	mg/L			STP Effluent	9900	0.0099	0.00162029	0.00518325	0.312602	0.001584	fish
DIC	80.1	22.43	1	Crustacean	mg/L			River Water	10.6	1.06e-05	1.73486e-06	5.54974e-06	0.312602	1.696e-06	fish
								Treated Water from WTP	4.4	4.4e-06	0	0	0	0	fish
							DIA	STP Influent	5870	0.00587	0.000481148	0.000416312	1.15574	0.001174	Crustacean
	reference							STP Effluent	450	0.00045	3.68852e-05	3.19149e-05	1.15574	0.00045	Crustacean
	LC50	EC50	PNEC					River Water	0	0	0	0	0	0	Crustacean
IBU	Han et al., 2010	Han et al., 2010	Huang et al., 2018)	Fish	mg/L			Treated Water from WTP	0	0	0	0	0	0	Crustacean
IBU	Huang et al., 2018)	Huang et al., 2018)	Huang et al., 2018)	Crustacean	mg/L		DIC	STP Influent	19400	0.0194	0.000242197	0.000864913	0.280025	0.0194	Crustacean
NAP	(AstraZeneca, 2005)	(Cleuvers, 2003)	(AstraZeneca, 2005)	Crustacean	mg/L			STP Effluent	5930	0.00593	7.40325e-05	0.000264378	0.280025	0.00593	Crustacean
KET	(Praskova et al., 2011a)	(Ben Chabchoubi et al., 20	(Watanabe et al., 2016)	Fish	mg/L			River Water	14.85	1.485e-05	1.85393e-07	6.6206e-07	0.280025	1.485e-05	Crustacean
DIA	(Nunes et al., 2005)	(Calleja et al., 1994)	(Da Silva et al., 2020)	Crustacean	mg/L			Treated Water from WTP	0	0	0	0	0	0	Crustacean
DIC	(dos Santos et al., 2021; Han et al., 2010)	(Ferrari et al., 2003)	(Ferrari et al., 2003)	Crustacean	mg/L

## Sheet: Table S-5
	Correlations
			Influent	Effluent	Surface_water	Treated_water
	Influent	Pearson Correlation	1	.994**	.950*	.982**
		Sig. (2-tailed)		0.001	0.013	0.003
		N	5	5	5	5
	Effluent	Pearson Correlation	.994**	1	.921*	.992**
		Sig. (2-tailed)	0.001		0.026	0.001
		N	5	5	5	5
	Surface_water	Pearson Correlation	.950*	.921*	1	.888*
		Sig. (2-tailed)	0.013	0.026		0.044
		N	5	5	5	5
	Treated_water	Pearson Correlation	.982**	.992**	.888*	1
		Sig. (2-tailed)	0.003	0.001	0.044
		N	5	5	5	5
	** Correlation is significant at the 0.01 level (2-tailed).
	* Correlation is significant at the 0.05 level (2-tailed).
